# Supplementary material for: 3D-Printed Wearable Sensors for the Identification of Shoulder Movement Planes
Source: Sensors (Basel). 2025 Sep 19;25(18):5853. doi: 10.3390/s25185853 (PMC12473567; doi:10.3390/s25185853)
Supplement: Supplementary file 1 [file sensors-25-05853-s001.zip]

Archive with 1 entries (1 files):
- sensors-3810189-supplementary.mov
